# Supplementary material for: Efficacy of Pulmonary Rehabilitation in Post-COVID-19: A Systematic Review and Meta-Analysis
Source: Biomedicines. 2023 Aug 7;11(8):2213. doi: 10.3390/biomedicines11082213 (PMC10452542; doi:10.3390/biomedicines11082213)
Supplement: Supplementary file 1 [file biomedicines-11-02213-s001.zip]

Archive with 2 entries (2 files):
- Suplementary Material Figures and Table S2.pdf
- Supplementary Material Table S1.pdf
